# Supplementary material for: Brain Fog and Fatigue following COVID-19 Infection: An Exploratory Study of Patient Experiences of Long COVID
Source: Int J Environ Res Public Health. 2022 Nov 23;19(23):15499. doi: 10.3390/ijerph192315499 (PMC9737348; doi:10.3390/ijerph192315499)
Supplement: Supplementary file 1 [file ijerph-19-15499-s001.zip]

Archive with 1 entries (1 files):
- ijerph-2008883-supplementary.pdf
